# Supplementary material for: Ethnobotanical study on factors influencing plant composition and traditional knowledge in homegardens of Laifeng Tujia ethnic communities, the hinterland of the Wuling mountain area, central China
Source: J Ethnobiol Ethnomed. 2024 Dec 2;20:103. doi: 10.1186/s13002-024-00742-4 (PMC11610127; doi:10.1186/s13002-024-00742-4)
Supplement: Supplementary file 1 — Additional file 1. [file 13002_2024_742_MOESM1_ESM.xlsx]

## Sheet: Sheet1
No.	Town	Village	Total number of species	Source					Function							Factor
				Wild introduction (Wi)	Market purchase (Mk)	Neighborhood sharing (Nb)	Self-preservation (Sf)	Spontaneous species (Sp)	Medicine (Md)	Food (Fd)	Ornamental (Or)	Forage (Fg)	Timber (Ti)	Trade (Tr)	Other (Oth)	Altitude (A)	Distance to the nearest market (Dm)	Distance to the county town (Dc)	Number of permanent residents in the household (Num)	Average age of permanent residents (Age)	Average years of education (Edu)	Homegarden area (Ha)	Herbal medicine knowledge (Hk)
BFS01	Baifusi	Nanhe	40	1	21	5	18	4	9	35	8	10	2	26	1	417.5	3.20754	34.0677	3	69.3	2.7	266.68	No
BFS02	Baifusi	Nanhe	25	2	12	3	12	0	5	24	4	11	0	18	0	410.8	3.40285	33.9151	2	65	7.5	133.34	No
BFS03	Baifusi	Nanhe	17	0	9	3	10	2	6	16	2	3	0	12	0	388.5	3.49748	33.8381	1	69	6	100.005	No
BFS04	Baifusi	Nanhe	27	3	15	2	9	2	6	23	2	7	0	16	0	370.8	3.48837	34.1156	2	62.5	3	200.01	No
BFS05	Baifusi	Nanhe	25	1	17	4	9	2	5	21	4	8	0	19	0	340.5	3.9212	33.3144	2	66.5	4.5	100.005	No
BFS06	Baifusi	Nanhe	31	3	20	6	9	1	9	25	8	8	0	18	0	340.8	3.98844	33.2474	2	74.5	4	66.67	No
BFS07	Baifusi	Nanhe	55	10	28	9	16	4	18	42	22	10	3	26	0	339.6	2.71071	34.6249	3	48.7	4.7	200.01	Yes
BFS08	Baifusi	Nanhe	32	0	22	7	9	2	8	26	7	9	0	16	0	337.5	2.66974	34.6648	2	56	7.5	100.005	No
BFS09	Baifusi	Nanhe	46	11	16	9	13	8	20	36	11	10	2	24	1	410.2	2.73379	34.4975	1	76	0	166.675	Yes
BFS10	Baifusi	Ranjia	31	1	19	2	12	0	5	30	3	10	0	22	0	615.7	5.63483	40.8262	2	66	3	133.34	Yes
BFS11	Baifusi	Ranjia	30	1	22	1	11	0	5	30	3	8	1	18	0	615.9	5.60519	40.8548	1	59	1	200.01	No
BFS12	Baifusi	Ranjia	25	0	14	3	11	0	5	25	2	8	0	17	0	617.9	5.58343	40.8936	2	81	0	66.67	No
BFS13	Baifusi	Ranjia	42	2	26	8	13	1	11	37	7	14	1	25	0	618.6	5.56984	40.9429	2	69	6	200.01	No
BFS14	Baifusi	Ranjia	31	3	16	6	12	0	9	28	7	7	1	20	0	650.3	6.21635	40.2357	1	72	0	100.005	No
BFS15	Baifusi	Ranjia	32	1	16	7	12	2	9	28	6	7	4	21	0	651	6.10437	39.919	2	70	5	333.35	No
BFS16	Baifusi	Ranjia	55	5	28	12	17	7	17	43	20	10	7	31	0	573.4	5.09212	40.9544	2	65.5	7.5	333.35	No
BFS17	Baifusi	Ranjia	39	1	21	8	13	4	12	34	7	11	3	26	0	565.5	5.11759	40.9157	2	67	7.5	333.35	No
BFS18	Baifusi	Ranjia	44	2	26	7	16	4	10	39	12	14	3	27	0	557.5	5.11282	40.9058	2	56.5	9	200.01	No
BFS19	Baifusi	Shemihu	41	3	24	9	13	3	13	31	15	9	4	24	0	673.6	4.74729	39.2998	2	57	7.5	333.35	No
BFS20	Baifusi	Shemihu	50	3	29	7	17	4	10	37	17	9	3	27	0	644.9	4.79572	39.357	2	58	6	333.35	No
BFS21	Baifusi	Shemihu	40	4	26	6	10	3	8	36	8	13	1	26	0	641.7	4.82715	39.836	2	74	2.5	266.68	Yes
BFS22	Baifusi	Shemihu	23	1	14	2	11	1	7	21	6	4	0	15	0	613.1	4.78451	39.9662	1	75	0	200.01	No
BFS23	Baifusi	Shemihu	31	2	19	6	13	0	7	28	5	10	1	26	0	645.8	3.47236	39.5671	2	70	3	100.005	No
BFS24	Baifusi	Shemihu	46	3	32	6	12	2	6	37	11	15	2	25	0	650.1	3.54971	39.6625	2	57	3	400.02	No
BFS25	Baifusi	Shemihu	31	2	17	5	12	0	6	30	8	7	2	19	0	600.7	3.02694	39.6924	2	57	9	200.01	No
BFS26	Baifusi	Shemihu	35	4	14	7	11	7	13	28	7	6	2	21	1	617.5	3.19188	39.7957	1	79	0	133.34	No
BFS27	Baifusi	Shemihu	37	5	16	9	14	2	17	30	9	8	4	22	0	639	5.20604	39.9899	1	76	6	266.68	Yes
BFS28	Baifusi	Shemihu	36	2	18	5	14	3	8	32	7	7	3	23	0	657.4	5.12252	40.0023	2	70	3	166.675	No
BFS29	Baifusi	Xing'an	47	3	23	8	14	8	17	36	16	10	4	26	2	541.2	4.76043	42.1874	2	77	3.5	133.34	Yes
BFS30	Baifusi	Xing'an	50	7	25	10	13	4	14	43	17	12	3	25	0	529.4	4.79341	42.0602	3	61	4	666.7	No
BFS31	Baifusi	Xing'an	35	0	21	4	13	3	7	31	6	11	1	24	0	518.4	4.58608	42.2986	2	65	7	133.34	No
BFS32	Baifusi	Xing'an	36	0	25	4	14	2	5	34	3	15	0	25	0	521	4.50616	42.335	2	68.5	3	133.34	No
BFS33	Baifusi	Xing'an	46	2	24	7	17	7	11	40	12	14	3	28	1	578	3.44012	43.9251	1	65	6	200.01	No
BFS34	Baifusi	Xing'an	43	3	20	8	14	8	12	33	14	10	3	24	1	541.5	2.56275	44.5016	2	69	0	333.35	No
BFS35	Baifusi	Xing'an	61	5	32	13	18	10	16	46	18	14	9	34	0	537.1	2.46285	44.5685	2	75	4.5	466.69	No
BFS36	Baifusi	Xing'an	45	1	26	6	15	4	10	41	8	16	2	25	0	512.6	2.52235	44.5206	2	74.5	3	200.01	No
BFS37	Baifusi	Xing'an	39	2	24	5	15	0	7	36	4	15	1	29	0	514.2	2.5812	44.4343	2	68.5	3.5	66.67	No
BFS38	Baifusi	Xing'an	23	0	10	6	8	3	6	20	6	6	2	16	0	511.6	3.44515	43.1477	2	79	0.5	133.34	No
BFS39	Baifusi	Xing'an	38	7	17	10	12	3	17	31	13	8	3	20	1	545.3	2.07283	44.5782	2	78	1	266.68	Yes
DH01	Dahe	Chedonghu	35	3	18	5	14	2	10	32	7	10	1	21	0	569.4	6.59602	28.6861	2	73.5	1.5	133.34	No
DH02	Dahe	Chedonghu	34	1	23	3	14	0	5	32	5	12	0	23	0	719.9	7.42066	28.847	3	48.7	7	200.01	No
DH03	Dahe	Chedonghu	35	2	20	3	15	4	7	33	3	12	3	24	0	792.8	7.20848	28.2937	2	60	3	133.34	No
DH04	Dahe	Chedonghu	39	4	19	4	15	5	17	37	6	8	2	29	1	785.3	7.30824	28.0812	2	67	0	200.01	No
DH05	Dahe	Chedonghu	34	0	19	6	14	2	9	31	8	8	1	21	0	782.5	7.25356	28.3005	1	73	6	133.34	No
DH06	Dahe	Chedonghu	37	1	15	6	15	7	11	34	7	9	5	27	0	808.7	5.74942	27.1747	2	72.5	2.5	200.01	No
DH07	Dahe	Chedonghu	33	2	15	4	14	7	12	28	4	11	3	22	1	804.2	6.83569	28.9801	2	76.5	0	200.01	No
DH08	Dahe	Chedonghu	64	10	31	12	19	8	25	53	16	15	5	34	1	783.8	5.97022	27.9484	2	63.5	1	333.35	Yes
DH09	Dahe	Chedonghu	37	1	21	5	15	1	10	34	5	13	1	24	0	595.4	6.64383	28.1954	2	54	6	200.01	No
DH10	Dahe	Chedonghu	36	2	17	6	16	3	12	34	4	13	2	27	0	597.2	6.60416	28.1907	2	59	7	200.01	No
DH11	Dahe	Dushitang	41	5	23	6	17	2	9	37	9	12	0	25	0	522.1	7.49622	28.6286	1	81	0	66.67	No
DH12	Dahe	Dushitang	51	5	25	13	16	6	17	41	10	10	2	31	0	530.8	6.86056	28.1816	2	61.5	9	333.35	No
DH13	Dahe	Dushitang	30	1	19	3	14	2	7	29	2	10	0	22	0	534	6.84975	28.1502	2	58	4	133.34	No
DH14	Dahe	Dushitang	32	0	18	5	14	1	8	29	5	11	1	21	0	527.1	7.93869	28.9039	1	82	0	200.01	No
DH15	Dahe	Dushitang	35	4	15	7	15	4	13	30	7	9	0	22	1	528.3	7.89121	28.8506	2	66	3	333.35	No
DH16	Dahe	Dushitang	33	0	24	5	10	1	8	31	7	11	0	21	0	529.8	7.77197	28.8169	2	74	4	133.34	No
DH17	Dahe	Dushitang	33	3	17	9	13	2	10	25	11	6	0	16	0	530.7	7.77197	28.8169	2	69.5	3	233.345	No
DH18	Dahe	Dushitang	22	0	16	6	4	1	5	11	11	4	0	8	0	535.1	7.78189	28.8476	2	56	6	166.675	No
DH19	Dahe	Dushitang	29	1	19	4	12	1	8	28	4	10	0	20	0	531.4	7.63582	28.8588	1	76	0	133.34	No
DH20	Dahe	Lengshuixi	61	13	32	11	16	3	21	54	15	10	1	33	1	579	9.64839	30.9823	2	83.5	1	533.36	Yes
DH21	Dahe	Lengshuixi	37	3	20	8	14	0	10	36	4	10	0	27	0	586.6	9.97547	31.4416	3	64.7	2	266.68	No
DH22	Dahe	Lengshuixi	39	2	25	5	12	4	11	36	7	13	1	25	0	651.2	11.0086	32.7093	1	62	0	466.69	No
DH23	Dahe	Lengshuixi	83	32	28	12	16	15	54	44	12	12	1	47	1	783.6	11.0988	33.0121	2	73	7.5	533.36	Yes
DH24	Dahe	Lengshuixi	34	1	22	6	11	0	7	32	5	11	1	22	0	782.8	11.1364	33.0287	2	69	6	266.68	No
DH25	Dahe	Lengshuixi	34	2	17	8	15	2	9	32	10	9	3	23	0	778.2	11.11	33.0022	3	64.3	5	333.35	No
DH26	Dahe	Lengshuixi	33	6	17	7	12	0	15	24	8	8	0	23	0	574.8	9.50162	30.7492	1	81	0	333.35	No
DH27	Dahe	Lengshuixi	26	1	16	3	11	0	6	24	4	10	1	17	0	574.9	9.4793	30.757	2	85	0	66.67	No
DH28	Dahe	Lengshuixi	45	14	17	4	10	9	21	34	10	9	4	23	0	614.5	9.50732	31.0812	1	75	0	166.675	Yes
DH29	Dahe	Lengshuixi	37	6	19	3	13	6	15	30	11	8	3	21	0	612.7	9.51636	31.0768	1	81	2	266.68	No
DH30	Dahe	Lengshuixi	66	20	21	9	17	12	39	42	8	15	3	40	1	627.8	8.47331	30.1817	6	36.8	9.8	333.35	Yes
DH31	Dahe	Lengshuixi	40	2	22	9	13	3	12	33	9	12	1	26	1	599.8	8.8355	30.1682	2	70	0	200.01	No
DH32	Dahe	Wudaoshui	70	22	30	18	14	9	36	39	19	9	2	30	0	738.3	13.2981	29.6115	1	70	7	100.005	Yes
DH33	Dahe	Wudaoshui	42	2	22	4	17	6	11	37	6	10	3	29	0	715.4	13.2545	29.6541	3	70	4	266.68	No
DH34	Dahe	Wudaoshui	51	10	20	10	15	8	24	35	16	10	4	26	0	726	13.2322	29.5776	2	57	6	400.02	Yes
DH35	Dahe	Wudaoshui	48	10	20	8	13	8	19	38	10	9	3	31	2	722.3	13.2669	29.5582	3	64.3	1	400.02	Yes
DH36	Dahe	Wudaoshui	44	6	22	6	15	4	14	34	9	13	2	29	0	691.2	12.9661	29.3196	1	65	7	133.34	Yes
DH37	Dahe	Wudaoshui	38	0	19	3	15	6	8	35	4	12	3	24	0	643.7	12.7162	29.089	1	70	6	133.34	Yes
DH38	Dahe	Wudaoshui	38	6	17	7	14	2	13	32	7	9	4	29	0	665.6	13.0321	29.3533	2	76	1	133.34	Yes
DH39	Dahe	Wudaoshui	28	0	13	3	13	3	6	28	1	12	1	22	0	676.5	13.0632	29.4068	1	87	0	333.35	No
DH40	Dahe	Wudaoshui	42	8	21	5	15	7	14	35	10	11	5	25	0	696.9	13.2229	29.6007	1	54	0	66.67	No
DH41	Dahe	Zhangjiajie	48	6	27	10	14	1	13	37	18	9	1	23	0	752.7	10.0092	24.2537	2	58	6	133.34	No
DH42	Dahe	Zhangjiajie	34	6	18	5	11	2	12	29	7	8	1	22	0	761.3	9.87412	24.0574	2	85.5	0	100.005	No
DH43	Dahe	Zhangjiajie	26	2	15	4	8	2	6	23	6	6	0	17	0	775.6	9.89801	24.0336	1	63	12	66.67	No
DH44	Dahe	Zhangjiajie	40	1	24	4	17	5	8	31	11	9	2	26	0	805.6	9.87992	23.9533	1	77	0	100.005	No
DH45	Dahe	Zhangjiajie	39	2	21	3	16	4	9	33	7	6	2	27	0	686.4	10.8063	24.8636	2	72.5	3	66.67	No
DH46	Dahe	Zhangjiajie	46	7	22	9	14	5	18	36	13	7	4	24	0	696.3	10.8286	24.8407	4	47.8	5.3	466.69	No
DH47	Dahe	Zhangjiajie	40	1	22	5	13	6	11	35	7	8	8	26	1	694.4	10.6877	24.8486	2	71	3	466.69	No
DH48	Dahe	Zhangjiajie	49	4	28	5	16	7	14	40	13	15	4	28	0	737.1	9.83226	23.8701	2	63	12	100.005	No
GLC01	Geleche	Chenjiagou	48	4	34	10	10	1	12	34	19	11	0	23	0	543.1	1.2489	15.622	3	40	5	533.36	No
GLC02	Geleche	Chenjiagou	37	1	22	6	14	3	7	29	9	7	0	21	1	545.5	1.20965	15.6322	4	49.5	6.5	666.7	No
GLC03	Geleche	Chenjiagou	44	3	30	10	10	0	9	28	20	9	0	19	0	548.2	1.55847	15.4529	3	38.3	4	200.01	No
GLC04	Geleche	Chenjiagou	39	3	22	6	15	1	10	34	9	11	2	26	0	545.2	1.78997	15.3062	2	63.5	0	400.02	No
GLC05	Geleche	Chenjiagou	51	5	31	10	13	5	13	31	24	7	2	23	0	591.5	2.5658	14.9581	1	88	0	266.68	No
GLC06	Geleche	Chenjiagou	35	5	21	3	13	2	10	28	11	7	0	20	0	561.1	1.7564	14.6175	2	73	1.5	66.67	No
GLC07	Geleche	Chenjiagou	27	2	17	3	10	3	7	25	3	7	0	21	0	552.3	1.83366	14.6907	1	72	7	66.67	No
GLC08	Geleche	Chenjiagou	47	3	30	9	13	2	14	32	18	10	1	28	0	589.9	1.77935	14.5535	3	70	4.7	166.675	No
GLC09	Geleche	Chenjiagou	30	0	19	3	13	2	6	28	6	11	1	18	0	551.7	0.241404	16.2773	1	69	0	200.01	No
GLC10	Geleche	Chenjiagou	36	1	21	5	12	3	9	31	8	7	1	22	0	583.6	2.29474	13.9983	2	76	4	200.01	No
GLC11	Geleche	Gujiashan	46	2	24	8	15	9	15	35	16	8	5	25	0	627.7	3.76333	16.3455	1	75	0	133.34	No
GLC12	Geleche	Gujiashan	30	1	19	3	11	2	6	27	4	8	1	25	0	620.8	3.76531	16.4071	1	75	4	200.01	No
GLC13	Geleche	Gujiashan	25	4	10	7	7	5	11	23	10	0	5	12	0	609	3.74924	16.3056	1	73	6	266.68	Yes
GLC14	Geleche	Gujiashan	43	5	20	6	17	7	15	40	11	10	6	29	0	613.9	3.81589	16.2587	2	77	3	266.68	No
GLC15	Geleche	Gujiashan	31	2	17	5	9	5	9	24	9	8	2	20	0	619.6	3.80252	16.2804	2	72	6	133.34	No
GLC16	Geleche	Gujiashan	28	1	15	4	10	3	7	25	5	7	3	19	0	628.3	3.83048	16.3603	1	86	2	66.67	No
GLC17	Geleche	Gujiashan	45	3	25	7	16	6	12	40	11	10	5	29	1	648	3.79272	16.4253	2	70.5	3.5	200.01	No
GLC18	Geleche	Gujiashan	32	1	18	5	10	4	7	28	9	10	3	18	0	658.3	3.78389	16.5086	2	71	3	133.34	No
GLC19	Geleche	Gujiashan	47	3	27	4	17	6	8	43	9	13	5	32	0	672.9	3.82343	17.0671	2	69	4.5	533.36	No
GLC20	Geleche	Gujiashan	35	5	12	7	13	5	16	29	10	7	4	24	0	664.1	2.31995	13.9736	2	80	1	200.01	Yes
GLC21	Geleche	Tongma	40	3	20	6	15	6	13	30	12	10	2	22	0	728.1	3.58795	19.8625	2	49.5	5	333.35	No
GLC22	Geleche	Tongma	59	20	21	6	11	13	40	26	11	10	1	25	0	790.2	4.54777	20.8125	1	67	7	533.36	Yes
GLC23	Geleche	Tongma	52	10	24	10	14	7	17	44	14	10	4	27	2	793.6	4.53712	20.823	2	73	6	666.7	Yes
GLC24	Geleche	Tongma	18	0	6	4	10	1	5	18	2	6	3	15	0	798.3	4.5349	20.8232	1	62	12	200.01	No
GLC25	Geleche	Tongma	121	21	60	29	17	15	45	74	57	16	7	45	3	783.7	4.38234	20.6197	2	60	5	666.7	Yes
GLC26	Geleche	Tongma	50	3	28	10	15	6	15	40	14	10	1	29	0	858.6	4.68366	20.6646	5	46.6	7.8	466.69	No
GLC27	Geleche	Tongma	47	3	25	7	16	5	14	37	13	9	5	24	0	856.3	4.66526	20.6409	4	48	7.5	400.02	No
GLC28	Geleche	Tongma	34	3	20	4	8	6	8	23	13	5	2	14	0	647.1	3.04866	19.1448	2	79	4	133.34	No
GLC29	Geleche	Tongma	41	4	21	8	12	4	12	31	11	12	2	22	1	620.4	3.01105	19.0967	1	66	5	533.36	No
GLC30	Geleche	Tongma	39	3	25	6	10	3	8	29	13	8	1	19	1	636.5	2.97387	19.0485	1	67	0	200.01	No
GLC31	Geleche	Tongma	32	4	17	3	10	4	9	27	7	8	2	18	0	756.8	3.85725	19.9322	2	53	3	266.68	No
GLC32	Geleche	Tongma	46	6	23	7	13	6	19	37	12	10	0	26	0	777	3.27186	19.3578	2	69	4	333.35	Yes
GLC33	Geleche	Tujiazhai	54	6	31	7	18	8	15	46	11	14	5	33	0	744.6	7.79519	19.1192	2	73	5.5	400.02	Yes
GLC34	Geleche	Tujiazhai	25	0	13	3	11	2	3	24	3	7	0	17	0	700.2	7.2892	18.5639	2	61	4	200.01	No
GLC35	Geleche	Tujiazhai	42	2	28	4	13	4	6	38	5	11	0	24	0	712.5	6.19717	17.4985	2	56	6	266.68	No
GLC36	Geleche	Tujiazhai	59	9	32	13	11	5	21	39	24	10	3	23	3	689.3	6.05026	17.3589	2	79	6.5	200.01	Yes
GLC37	Geleche	Tujiazhai	27	1	11	5	11	3	9	24	7	7	0	17	0	696.4	6.44578	17.691	2	84.5	1.5	66.67	Yes
GLC38	Geleche	Tujiazhai	54	5	31	8	16	2	16	44	14	12	2	29	0	721.5	6.38365	17.7986	3	63	5	200.01	No
GLC39	Geleche	Tujiazhai	28	0	14	5	9	5	8	26	6	6	3	22	0	827.8	7.89562	19.3193	1	57	0	100.005	No
GLC40	Geleche	Tujiazhai	67	9	36	13	15	7	20	45	30	13	3	31	0	719.6	7.41573	18.5742	2	50	3	266.68	No
GLC41	Geleche	Tujiazhai	51	2	35	7	11	5	9	39	17	11	2	25	1	698.1	7.28508	18.4117	2	71	4.5	133.34	No
GLC42	Geleche	Tujiazhai	38	2	21	6	13	4	14	34	11	9	1	22	0	818.5	7.97292	18.9129	2	55	6	333.35	No
GLC43	Geleche	Tujiazhai	32	0	16	7	14	0	8	29	8	11	1	23	0	730.7	5.63962	16.9575	1	75	0	266.68	No
GLC44	Geleche	Changtaiping	42	2	23	8	12	3	11	38	11	12	2	26	1	928.9	6.76137	22.045	2	58	3	200.01	No
GLC45	Geleche	Changtaiping	60	13	25	12	18	9	26	49	18	8	3	30	0	930.5	6.80274	22.0294	3	71.3	3.3	200.01	Yes
GLC46	Geleche	Changtaiping	47	11	23	7	13	5	23	36	9	8	1	26	1	933.8	6.90079	22.0491	2	71	6	400.02	Yes
GLC47	Geleche	Changtaiping	54	5	24	15	13	8	19	37	21	8	3	28	1	692	4.20794	19.205	2	76	3.5	200.01	Yes
GLC48	Geleche	Changtaiping	47	9	20	8	14	8	20	39	11	12	4	26	1	716.4	4.134	19.3795	1	70	0	333.35	Yes
GLC49	Geleche	Changtaiping	54	17	16	9	13	9	30	35	12	11	2	22	0	758.4	5.26526	20.1357	1	60	0	266.68	Yes
GLC50	Geleche	Changtaiping	48	6	26	8	15	6	18	34	14	9	3	26	0	738.1	5.75251	20.4612	2	67	4	333.35	Yes
GLC51	Geleche	Changtaiping	49	11	14	10	12	14	25	38	12	8	4	22	1	902.6	6.3188	21.058	1	74	5	100.005	Yes
GLC52	Geleche	Changtaiping	38	6	19	7	11	5	14	33	11	8	4	23	0	882.4	6.24055	21.0261	2	69.5	0	133.34	No
GLC53	Geleche	Changtaiping	25	1	17	1	11	2	6	22	3	10	3	19	0	886.5	6.24974	21.048	2	60	1.5	100.005	No
GLC54	Geleche	Changtaiping	60	8	30	9	15	9	16	48	17	13	4	32	0	800.5	5.66606	20.1988	2	56	6	266.68	No
JS01	Jiusi	Banshajie	50	6	25	11	10	8	16	40	17	9	6	29	0	815.5	3.40489	14.5985	1	73	0	66.67	No
JS02	Jiusi	Banshajie	40	8	19	10	8	4	15	28	14	10	0	19	0	822.1	3.40292	14.5806	1	80	6	66.67	Yes
JS03	Jiusi	Banshajie	51	8	24	11	12	7	18	38	19	9	7	24	0	761.1	2.83564	14.0041	2	81.5	0	200.01	No
JS04	Jiusi	Banshajie	68	7	32	11	20	12	21	55	17	13	3	37	1	649.4	1.9118	12.9619	2	63	9	200.01	Yes
JS05	Jiusi	Banshajie	41	3	27	7	12	2	7	37	12	13	1	20	0	794.8	3.26799	14.408	3	61.3	4	66.67	No
JS06	Jiusi	Banshajie	37	3	17	3	14	6	11	35	7	11	4	24	0	793.8	3.26844	14.461	2	86.5	3	100.005	No
JS07	Jiusi	Banshajie	44	4	22	8	11	8	14	39	12	14	3	27	0	825.1	3.08556	14.162	1	73	0	233.345	No
JS08	Jiusi	Banshajie	28	1	11	8	12	3	11	23	8	7	3	18	0	832.1	3.14754	14.2201	2	65	9	133.34	No
JS09	Jiusi	Banshajie	45	3	24	9	15	4	13	39	10	11	1	26	1	820.5	3.14691	14.2752	4	37.5	5.5	400.02	No
JS10	Jiusi	Heidongtang	44	5	22	8	13	5	11	35	12	10	0	22	1	602.6	6.94483	22.2566	1	73	0	133.34	No
JS11	Jiusi	Heidongtang	25	0	15	3	10	2	5	24	3	9	2	18	0	589.2	7.44776	22.547	1	65	4	66.67	No
JS12	Jiusi	Heidongtang	37	2	23	4	14	3	6	29	11	12	1	21	1	606.1	7.54316	22.4592	3	70.3	2.7	666.7	No
JS13	Jiusi	Heidongtang	44	6	22	6	13	5	13	37	13	10	2	22	0	601.4	8.71329	25.14	2	63.5	6	133.34	No
JS14	Jiusi	Heidongtang	21	0	11	2	10	2	4	20	1	8	1	17	0	599.8	8.71973	25.119	3	41	2	66.67	No
JS15	Jiusi	Heidongtang	30	0	20	3	11	2	4	25	5	10	1	21	0	600.9	8.72623	25.0981	1	60	9	66.67	No
JS16	Jiusi	Heidongtang	45	1	28	4	16	3	8	40	8	13	2	29	0	684.6	9.2463	26.2985	2	58	9	400.02	No
JS17	Jiusi	Heidongtang	35	4	20	5	10	2	8	32	9	10	1	18	0	690.7	9.46256	26.6632	1	85	0	66.67	No
JS18	Jiusi	Heidongtang	34	1	22	6	13	1	9	29	8	9	2	26	1	628.7	8.33144	24.4545	1	73	6	133.34	No
JS19	Jiusi	Heidongtang	31	2	16	7	12	3	8	28	6	6	1	23	0	521	5.81428	22.5682	1	86	0	66.67	No
JS20	Jiusi	Heidongtang	28	4	14	4	10	3	7	26	6	5	0	17	0	782.6	9.7554	26.7135	1	85	0	133.34	No
JS21	Jiusi	Huangtuba	34	2	23	6	10	1	8	33	5	11	0	24	0	492.9	3.91202	20.8212	2	75	4	300.015	No
JS22	Jiusi	Huangtuba	113	25	44	24	16	27	65	55	39	12	2	39	2	506.1	2.76321	20.8484	2	71	4	333.35	Yes
JS23	Jiusi	Huangtuba	74	6	42	15	16	8	20	55	32	11	6	31	0	480.1	3.88128	20.9594	1	75	5	333.35	No
JS24	Jiusi	Huangtuba	31	2	16	6	13	3	9	26	7	7	1	21	0	488.3	3.99678	21.6676	1	81	0	200.01	No
JS25	Jiusi	Huangtuba	50	6	28	11	17	2	15	42	12	12	1	31	0	496.9	3.96189	21.7149	2	73.5	1.5	200.01	Yes
JS26	Jiusi	Huangtuba	29	0	17	3	11	3	5	28	2	12	0	23	0	498.2	3.85775	22.4683	1	68	0	66.67	No
JS27	Jiusi	Huangtuba	34	0	20	3	17	3	6	32	2	9	0	26	1	505.7	3.84473	22.492	2	62.5	1.5	66.67	No
JS28	Jiusi	Huangtuba	27	3	15	3	12	2	7	26	2	9	0	19	0	516	3.99853	21.0073	2	74	5	133.34	No
JS29	Jiusi	Huangtuba	32	0	20	4	14	1	6	30	4	9	0	24	0	517.4	4.39835	20.6336	1	67	5	200.01	No
JS30	Jiusi	Huangtuba	36	2	20	5	15	3	8	35	6	10	0	26	0	512.8	4.58721	20.4983	2	75	3	200.01	No
JS31	Jiusi	Huangtuba	40	2	23	6	14	5	11	38	6	12	2	26	0	522.4	4.12207	20.5301	2	64	7	266.68	No
JS32	Jiusi	Huangtuba	33	1	19	5	15	1	7	31	6	8	0	27	0	519.4	4.33116	20.5364	1	65	0	200.01	No
JS33	Jiusi	Labisi	39	3	21	4	12	7	9	31	14	7	5	22	0	547.9	4.91576	18.7099	2	68.5	1	133.34	No
JS34	Jiusi	Labisi	27	2	14	2	13	0	4	25	2	11	0	20	0	536	4.82808	18.5066	3	53.7	6	400.02	No
JS35	Jiusi	Labisi	30	0	21	3	9	1	3	27	2	10	1	20	0	526.1	4.80824	18.5129	2	61	9	400.02	No
JS36	Jiusi	Labisi	40	1	24	7	15	2	11	35	6	13	0	27	0	534.8	4.78772	18.4867	3	64.7	5.7	133.34	No
JS37	Jiusi	Labisi	48	4	29	7	11	5	9	35	14	12	1	25	1	521.6	4.85216	18.3052	3	56.3	8	66.67	No
JS38	Jiusi	Labisi	33	1	20	4	15	2	6	30	4	10	0	24	0	526.2	4.90589	18.1641	1	73	0	66.67	No
JS39	Jiusi	Labisi	37	2	20	6	12	3	7	32	10	11	2	24	0	508.5	4.35899	18.8723	3	55.7	8	100.005	No
JS40	Jiusi	Labisi	25	0	15	5	12	0	7	23	3	10	0	17	0	500.8	3.8719	18.557	2	72.5	3	66.67	No
JS41	Jiusi	Labisi	26	1	13	4	12	3	9	23	4	9	0	17	0	530.1	2.88697	17.9593	2	67	3	133.34	No
JS42	Jiusi	Labisi	37	4	19	9	12	2	13	27	12	8	1	19	0	534.5	4.45578	18.5025	2	68	3.5	333.35	Yes
JS43	Jiusi	Majiagou	34	2	19	9	11	2	8	30	10	7	1	21	0	537.6	7.44841	20.9358	1	70	5	66.67	No
JS44	Jiusi	Majiagou	30	2	16	8	12	1	10	24	7	9	0	20	0	536.6	7.36763	20.828	1	72	5	133.34	No
JS45	Jiusi	Majiagou	35	2	23	5	10	1	6	32	7	12	2	22	0	540.6	7.36463	20.8549	2	67	7	66.67	No
JS46	Jiusi	Majiagou	30	0	18	5	12	1	8	27	4	11	0	24	0	538.9	7.36173	20.8818	2	70	6	66.67	No
JS47	Jiusi	Majiagou	50	1	32	7	17	3	14	36	15	12	0	28	0	540.8	7.18993	20.7747	2	62.5	6	100.005	No
JS48	Jiusi	Majiagou	37	4	19	6	15	4	9	32	6	8	2	27	1	557.5	7.09149	20.8295	1	59	3	66.67	No
JS49	Jiusi	Majiagou	38	2	24	4	11	5	10	34	10	11	3	24	0	547.2	7.02696	20.8572	2	68	3	200.01	No
JS50	Jiusi	Majiagou	29	3	16	6	13	1	9	27	6	10	2	22	0	571.9	7.02696	20.8572	1	60	0	100.005	No
JS51	Jiusi	Majiagou	33	7	13	3	12	6	11	26	6	11	3	21	0	562.2	6.56425	20.0698	1	67	12	400.02	No
JS52	Jiusi	Meiziya	47	2	22	9	14	9	15	39	15	8	3	23	1	798.8	14.1879	23.8715	2	64.5	10	333.35	No
JS53	Jiusi	Meiziya	45	9	24	5	16	2	13	34	11	10	3	29	0	798.1	14.1753	23.9143	2	55	1.5	200.01	Yes
JS54	Jiusi	Meiziya	31	1	17	5	12	2	5	28	5	11	0	18	0	794.5	14.1989	23.9193	3	70.6	2	200.01	No
JS55	Jiusi	Meiziya	80	17	40	19	16	10	34	50	31	9	6	33	0	713.5	14.0697	22.7804	3	62	5.7	333.35	Yes
JS56	Jiusi	Meiziya	35	3	17	8	13	4	9	32	7	10	0	23	2	707.6	14.0847	22.8067	1	67	1	200.01	Yes
JS57	Jiusi	Meiziya	42	5	25	8	11	4	13	35	12	11	0	25	0	758.5	14.1648	22.7149	1	65	0	100.005	No
JS58	Jiusi	Meiziya	25	3	14	2	10	2	7	23	5	7	1	16	0	738.9	13.6782	22.3215	1	76	6	66.67	No
JS59	Jiusi	Meiziya	44	4	21	8	13	8	12	37	17	10	7	23	1	701.5	13.523	22.2843	2	87	0	200.01	No
LS01	Lvshui	Tianjiazhai	27	1	17	3	10	1	7	25	3	9	2	20	0	492.8	0.690143	10.5337	1	76	0	66.67	No
LS02	Lvshui	Tianjiazhai	35	1	25	5	9	3	6	32	6	11	1	23	1	468.9	0.659279	10.7473	1	77	0	66.67	No
LS03	Lvshui	Tianjiazhai	40	3	25	3	14	1	8	35	7	12	1	24	0	542.8	1.45004	11.4334	2	69	3.5	66.67	Yes
LS04	Lvshui	Tianjiazhai	26	0	13	4	12	1	8	24	5	9	0	18	0	561	1.59461	11.5652	2	81	3	133.34	No
LS05	Lvshui	Tianjiazhai	49	4	32	9	14	4	12	36	16	10	0	27	0	556.1	1.56834	11.5367	2	46	6	133.34	No
LS06	Lvshui	Tianjiazhai	35	1	21	6	14	2	8	29	6	11	1	20	1	650.1	2.25882	12.665	1	54	6	100.005	No
LS07	Lvshui	Tianjiazhai	47	7	27	3	12	5	11	38	16	5	5	22	0	614.6	2.44244	12.8452	1	68	6	200.01	No
LS08	Lvshui	Tianjiazhai	28	1	21	1	8	2	6	22	6	7	2	15	1	613.4	0.101651	10.6172	2	76	2	100.005	No
LS09	Lvshui	Tianjiazhai	37	3	18	5	14	4	11	34	6	10	0	21	0	507.3	1.44368	11.1792	2	66	6	200.01	No
MS01	Manshui	Xinglong'ao	34	1	24	2	13	1	5	33	4	11	1	22	0	529.4	5.28517	20.6251	2	72	3	66.67	No
MS02	Manshui	Xinglong'ao	41	6	19	6	16	6	14	32	10	10	3	24	0	556	5.27812	20.6121	2	74	3	100.005	Yes
MS03	Manshui	Xinglong'ao	39	2	25	6	13	2	10	33	9	10	3	22	0	575.4	5.34481	20.6792	1	75	0	66.67	No
MS04	Manshui	Xinglong'ao	33	1	22	3	14	2	6	31	2	12	1	26	0	546.8	5.14486	20.4779	1	56	6	66.67	No
MS05	Manshui	Xinglong'ao	43	3	25	7	15	2	11	39	10	11	4	28	0	507.4	4.97314	20.3292	1	70	5	533.36	No
MS06	Manshui	Xinglong'ao	51	5	33	6	15	3	13	48	9	16	4	31	0	505.4	4.58126	19.8257	2	53	1	166.675	No
MS07	Manshui	Xinglong'ao	34	2	20	3	14	2	6	33	5	12	3	22	0	504.3	4.63752	19.8673	2	67	7.5	166.675	No
MS08	Manshui	Xinglong'ao	36	1	24	3	13	2	8	33	4	12	2	24	0	506	4.93728	20.2257	2	72	0	66.67	No
MS09	Manshui	Yutang	38	3	22	6	11	3	7	33	10	11	3	21	0	399.2	5.93155	20.3374	2	62.5	2	133.34	No
MS10	Manshui	Yutang	32	2	15	6	12	4	8	30	6	6	2	24	0	420.9	5.77487	19.7918	1	75	6	100.005	No
MS11	Manshui	Yutang	38	2	23	6	13	3	9	36	5	12	2	27	0	442.2	5.82715	19.859	2	59	3	133.34	No
MS12	Manshui	Yutang	45	1	31	9	12	3	9	34	14	13	1	24	0	421.4	6.29884	20.3309	2	58	10.5	200.01	No
MS13	Manshui	Yutang	33	0	22	7	8	2	5	28	11	7	4	16	0	431.8	6.31193	20.3121	3	40	6	133.34	No
MS14	Manshui	Yutang	42	1	27	8	12	3	12	39	10	12	4	25	0	516.6	4.75945	19.7477	2	57	6	200.01	No
MS15	Manshui	Yutang	37	1	18	5	16	5	9	33	8	12	2	22	0	503.2	4.82323	19.8269	2	66	6	133.34	No
MS16	Manshui	Yutang	41	3	22	8	15	4	12	36	12	9	3	25	0	491.6	4.24008	19.3281	1	53	6	133.34	No
MS17	Manshui	Yutang	48	0	30	5	18	4	11	46	9	15	3	30	0	498.1	4.97877	19.9773	2	55	5	133.34	No
SH01	Sanhu	Huangbaiyuan	39	2	23	6	16	1	7	36	6	13	2	25	0	931.1	7.71007	19.2411	4	50.5	7.5	133.34	No
SH02	Sanhu	Huangbaiyuan	53	3	36	8	15	4	14	39	19	12	0	26	0	669.3	5.83838	17.308	1	65	0	100.005	Yes
SH03	Sanhu	Huangbaiyuan	46	3	30	9	16	3	13	36	12	11	0	24	0	666.9	5.81783	17.2897	2	76	3	66.67	No
SH04	Sanhu	Huangbaiyuan	31	2	20	5	10	1	8	25	9	10	1	18	0	679.3	5.77738	17.2488	1	70	3	100.005	No
SH05	Sanhu	Huangbaiyuan	30	1	19	4	13	3	6	27	5	8	0	20	0	678	5.75678	17.2305	2	69.5	3	133.34	No
SH06	Sanhu	Huangbaiyuan	43	6	27	7	13	3	13	33	13	9	0	23	0	675.1	5.83838	17.308	2	67.5	7.5	66.67	No
SH07	Sanhu	Huangbaiyuan	33	0	21	4	13	2	6	33	5	10	0	22	0	680.6	5.85745	17.3394	2	63.5	9	333.35	No
SH08	Sanhu	Huangbaiyuan	66	4	39	17	15	7	15	36	35	12	3	24	0	692.3	5.87781	17.3666	2	61	4.5	200.01	No
SH09	Sanhu	Huangbaiyuan	41	0	29	2	12	3	8	33	10	13	2	19	0	712.4	6.36035	17.8799	3	51.7	9	66.67	No
SH10	Sanhu	Shiqiao	47	2	30	6	18	2	10	43	6	14	0	31	1	553.5	3.61038	15.1253	1	70	0	200.01	No
SH11	Sanhu	Shiqiao	24	0	13	4	13	0	7	23	4	6	1	16	0	541.1	3.6316	15.1486	1	78	2	66.67	No
SH12	Sanhu	Shiqiao	51	1	34	6	18	3	9	41	10	13	0	30	0	553.8	3.52896	15.0435	2	53	5	266.68	No
SH13	Sanhu	Shiqiao	30	0	14	6	15	3	7	28	6	9	2	20	0	556.5	3.41985	14.8317	1	56	6	66.67	No
SH14	Sanhu	Shiqiao	36	2	23	4	14	1	7	31	6	9	0	21	0	563.3	3.74116	15.1938	2	76	4.5	266.68	No
SH15	Sanhu	Shiqiao	28	1	19	4	12	2	7	25	7	11	1	18	1	561.5	3.73686	15.2595	2	64	7.5	200.01	No
SH16	Sanhu	Shiqiao	40	1	28	3	16	1	6	38	6	12	1	28	0	567.2	3.76169	15.2887	1	73	3	200.01	No
SH17	Sanhu	Shiqiao	63	3	36	11	20	5	15	51	19	14	3	33	1	646.9	4.91183	16.4481	1	72	6	133.34	No
